# Supplementary material for: Mating frequency mediates personality expression in facultatively polyandrous mites
Source: BMC Biol. 2025 Nov 27;23:372. doi: 10.1186/s12915-025-02474-7 (PMC12752185; doi:10.1186/s12915-025-02474-7)
Supplement: Supplementary file 1 — Additional File 1: Table S1. Raw data of the experiment. [file 12915_2025_2474_MOESM1_ESM.xlsx]

## Sheet: Legend
Treatment	1 is monandrous; 2 is polyandrous
Group	1 is pure; 2 is mixed
Rep	Individual ID
Eggs_5days	Eggs laid over 5 days
Prop_time_moving	Proportion of time moving
Average_Speed_Moving	Speed when moving above threshold
Mean_nb_neighbours	Mean number of neighbors
Prop_time_with_at_least_one_neighbour	Proportion of time spent with at least 1 neighbor
Mean_sum_interind_distances	Mean sum of interindividual distances

## Sheet: Raw data
Treatment	Group	Rep	Eggs_5days	Prop_time_moving	Average_Speed_Moving	Mean_nb_neighbours	Prop_time_with_at_least_one_neighbour	Mean_sum_interind_distances
1	1	21.11	9	0.313537	0.822666	0.0274989	0.0274989	43.6356
1	1	21.17	21	0.566376	1.45855	0.0881711	0.0881711	29.1202
1	1	21.19	8	0.762445	0.949094	0.0563073	0.0563073	36.8157
1	1	1.3	10	0.568917	1.8996	0.028754	0.028754	33.4735
1	1	1.6	15	0.457851	0.605099	0.0551118	0.0551118	30.3808
1	1	1.8	13	0.285258	1.27076	0.0123802	0.0123802	35.2965
1	1	1.9	13	0.668166	1.3413	0.043956	0.035964	35.2317
1	1	2.1		0.786656	1.3942	0.0443291	0.0443291	36.3316
1	1	2.11	12	0.523738	1.04206	0.0869131	0.0869131	36.208
1	1	2.12	13	0.327836	1.08247	0.0869131	0.0869131	35.8972
1	1	2.13		0.448276	2.08186	0.0294705	0.024975	49.2694
1	1	2.3	15	0.671195	1.3842	0.0447284	0.0403355	29.3759
1	1	2.6		0.059129	0.289747	0.0511182	0.0511182	33.0737
1	1	2.8	10	0.555222	1.00381	0	0	35.37
1	1	2.9	8	0.457771	0.717352	0	0	27.6728
1	1	21.3	16	0.234934	1.49806	0.0331733	0.0331733	37.6178
1	1	21.4	6	0.338428	0.870023	0.048014	0.048014	33.0548
1	1	22.1	5	0.600437	1.28745	0.106067	0.106067	37.6019
1	1	22.11	18	0.382533	1.35906	0.023134	0.023134	31.4845
1	1	22.21	2	0.641048	2.25361	0.0314273	0.0314273	34.7082
1	1	22.8	16	0.692576	1.89117	0.119162	0.102575	39.5083
1	1	22.9	19	0.895633	2.33827	0.168922	0.152335	29.7496
1	1	23.1	4	0.435371	1.35592	0.0781318	0.0781318	36.3914
1	1	23.9	7	0.116594	0.595697	0.0192056	0.0192056	41.805
1	1	24.1	8	0.616594	1.08659	0.0755129	0.0755129	29.9641
1	1	24.11	8	0.368559	1.72922	0.0624182	0.0624182	32.2983
1	1	24.2	13	0.640175	1.5997	0.0755129	0.0755129	35.4267
1	1	3.12	7	0.183706	0.755621	0.0870259	0.0834331	39.096
1	1	3.2	14	0.0671195	0.468166	0.034345	0.034345	40.4285
1	1	3.6	14	0.94127	3.09121	0.194489	0.188898	25.6059
1	1	4.1	20	0.640974	1.60812	0.108583	0.108583	30.2772
1	1	4.13	12	0.382741	1.18008	0.122604	0.122604	32.1248
1	1	4.7	22	0.708866	1.83072	0.089022	0.089022	29.5618
1	1	5.1	14	0		0.120607	0.120607	33.0306
1	1	5.11	9	0.194567	0.947155	0.152157	0.152157	23.5177
1	1	5.2	8	0.381143	1.05371	0.0283546	0.0283546	44.4633
1	1	5.4	12	0.42492	1.34745	0.0227545	0.0227545	36.0205
1	2	1.3	10	0		0.0216061	0.0216061	35.3269
1	2	1.6	15	0.221902	1.71467	0.00936262	0.00936262	42.6792
1	2	1.8	13	0.278759	1.52683	0.0670512	0.057318	39.833
1	2	2.1		0.525784	2.11448	0.0310022	0.0310022	28.6393
1	2	2.13		0.46484	2.23526	0.0724585	0.0713771	33.8359
1	2	2.8	10	0.40137	2.1386	0.0436193	0.0436193	30.9642
1	2	2.9	8	0.369996	1.32015	0.054434	0.0457823	34.4414
1	2	21.11	9	0.695323	1.46933	0.0485307	0.0485307	35.8666
1	2	21.17	21	0.200267	2.74609	0.0391459	0.033363	34.5551
1	2	21.19	8	0.405888	1.24429	0.0579581	0.0579581	32.3429
1	2	21.3	16	0.214159	0.395886	0.0888987	0.0888987	38.1944
1	2	21.4	6	0.595726	1.2346	0.011571	0.011571	41.6359
1	2	22.1	5	0.411634	1.65019	0.0967599	0.0967599	39.0086
1	2	22.11	18	0.679144	1.66867	0.0463252	0.0463252	40.5483
1	2	22.21	2	0.236444	1.28272	0.0137717	0.0137717	34.1839
1	2	22.8	16	0.452317	1.71659	0.0636971	0.0636971	33.0235
1	2	22.9	19	0.346684	1.53679	0.033363	0.033363	42.6569
1	2	23.1	4	0.76392	1.51148	0.0801425	0.0801425	40.6486
1	2	23.9	7	0.155387	1.17891	0	0	49.4481
1	2	24.1	8	0.614159	1.87768	0.0707651	0.0707651	31.4047
1	2	24.11	8	0.679396	1.3885	0.072348	0.072348	38.6745
1	2	24.2	13	0.187556	2.25367	0.043092	0.043092	38.5525
1	2	24.7	13	0.639607	1.56314	0.0668747	0.0668747	42.7407
1	2	3.6	14	0.427852	2.00352	0.0183453	0.0183453	40.8884
1	2	4.1	20	0		0.00395826	0.00395826	32.9248
1	2	4.13	12	0.482361	2.57848	0.0424613	0.0424613	49.1263
1	2	5.11	9	0.302267	0.750607	0.193885	0.193885	29.346
1	2	5.2	8	0.176343	0.493351	0.648161	0.648161	24.0099
1	2	5.4	12	0.160426	2.0505	0.0361548	0.0361548	32.4274
2	1	21.1	17	0.961572	3.34571	0.145788	0.144915	37.8016
2	1	21.12	16	0.58952	2.18076	0.125273	0.125273	42.6393
2	1	21.16	18	0.613537	2.10147	0.0371017	0.0349192	34.3468
2	1	21.2	8	0.0567686	1.31521	0.0829332	0.0829332	30.817
2	1	1.1	10	0.55853	2.37429	0.131789	0.129393	39.0074
2	1	1.11	19	0.112176	0.653185	0.0291301	0.0291301	21.7632
2	1	1.13	10	0.0567093	1.24839	1.39122	0.817964	14.9654
2	1	1.7	11	0.637235	1.39134	0.192891	0.172125	35.8533
2	1	2.1	15	0.478834	1.06279	0.115768	0.115768	28.0498
2	1	2.14	11	0.532561	1.01894	0.0543131	0.0543131	38.1499
2	1	2.5	8	0.029964	0.405337	0.0315495	0.0291534	46.9667
2	1	21.2	9	0.287336	0.402509	0.0746399	0.069402	32.7698
2	1	21.21	6	0.209562	1.50748	0.0995223	0.0995223	33.3707
2	1	21.7	16	0.370742	1.85921	0.0715845	0.0715845	34.7596
2	1	22.1	15	0.757205	2.27643	0.0886076	0.0838062	29.6133
2	1	22.12	20	0.454585	2.66116	0.143605	0.140986	39.6558
2	1	22.13	15	0.824891	2.50732	0.0650371	0.0628546	30.7219
2	1	22.15	16	0.537849	2.60101	0.0342357	0.0342357	30.7828
2	1	22.18	12	0.11441	0.996549	0.0523789	0.0523789	28.5531
2	1	22.3	14	0.1131	1.54654	0.0226975	0.0226975	25.8468
2	1	22.5	15	0.816157	2.54419	0.11567	0.11567	35.0162
2	1	23.14	8	0.462882	1.49614	0.0423396	0.0397206	36.2202
2	1	23.16	5	0.627511	2.25596	0.118725	0.116979	37.8724
2	1	23.18	18	0.658515	2.14331	0.0606722	0.0606722	35.3519
2	1	23.3	11	0.811155	2.55998	0.18949	0.18949	31.958
2	1	23.6	6	0.102183	1.07152	0.0270624	0.0270624	31.4883
2	1	24.12	10	0.276494	1.06044	0.093949	0.093949	35.8387
2	1	24.3	6	0.861135	2.22693	0.0532519	0.0519424	34.7848
2	1	24.5	12	0.318341	1.0718	0.072021	0.072021	30.2982
2	1	24.7	13	0.470742	2.61175	0.0872981	0.0846792	29.2735
2	1	3.1	5	0.513578	1.03282	0.0243513	0.0243513	26.3472
2	1	3.3	20	0.196486	1.77535	1.40758	0.821557	14.8608
2	1	3.5	15	0		0.00359281	0.00359281	32.2198
2	1	3.7	14	0.814696	2.08259	0.00958084	0.00958084	39.2227
2	1	3.9	16	0.0782435	0.943774	0.664804	0.664804	25.1385
2	1	4.1	12	0.288339	1.11833	0.0778443	0.0778443	39.8098
2	1	4.11	10	0.289137	1.14088	0.373653	0.373653	39.3724
2	1	4.12	8	0.315369	2.11389	0.0522745	0.0514765	32.8229
2	1	4.14	5	0.226038	1.21119	1.62076	0.848303	14.5994
2	1	4.2	10	0.347045	1.44737	0.397605	0.397605	33.1538
2	1	4.4	6	0.192891	1.19144	0.0674651	0.0674651	38.0282
2	1	5.1	10	0.26238	1.69941	0.0159681	0.0159681	30.1395
2	1	5.12	20	0.803087	2.14447	0.0968085	0.087234	43.7339
2	1	5.13	21	0.0101118	0.439353	0.44734	0.440426	36.524
2	1	5.15	20	0.517829	1.65612	0.446277	0.429255	35.8914
2	1	5.16	9	0.59074	1.76873	0.102128	0.0978723	36.9646
2	1	5.17	10	0.294728	0.716139	0.0355289	0.0355289	33.03
2	1	5.3	19	0.49401	1.56838	0.0179641	0.0179641	27.8234
2	1	5.8	13	0.288339	1.32914	0.0263473	0.0263473	34.8278
2	1	5.9	12	0.047524	0.434276	0.0978044	0.0978044	29.1782
2	2	1.1	10	0.795168	2.33469	0.0209084	0.0209084	36.4642
2	2	1.11	19	0.555355	1.54056	0.053713	0.0493872	37.3889
2	2	1.13	10	0.337302	2.51084	0.0151461	0.0151461	35.2418
2	2	1.7	11	0.00108186	0.241017	0.00648883	0.00648883	42.6936
2	2	2.1	15	0.8274	2.58119	0.1711	0.153127	40.4532
2	2	2.14	11	0.498017	1.22337	0.017664	0.017664	33.9985
2	2	2.4	6	0.619185	2.07696	0.0486662	0.0439798	32.1508
2	2	21.1	17	0.40177	1.26762	0.089341	0.089341	37.5811
2	2	21.12	16	0.104796	0.87786	0	0	44.915
2	2	21.16	18	0.139929	1.31789	0.0405345	0.0405345	31.3705
2	2	21.2	8	0.0905861	1.18663	0.162006	0.162006	41.3257
2	2	21.2	9	0.580588	1.74241	0.0832221	0.081887	43.1775
2	2	21.21	6	0.631579	2.10409	0.047704	0.047704	32.6772
2	2	21.7	16	0.485333	1.00302	0.0399822	0.0399822	38.7897
2	2	22.1	15	0.370682	0.908177	0.0522355	0.0522355	36.1267
2	2	22.12	20	0.437222	0.773796	0.0716511	0.0716511	41.0641
2	2	22.13	15	0.308137	1.59097	0.0355556	0.0355556	34.0693
2	2	22.15	16	0.344889	0.966804	0.0168814	0.0168814	36.0398
2	2	22.18	12	0.171187	0.611112	0.0137778	0.0137778	28.3961
2	2	22.5	15	0.545173	1.7027	0.08278	0.0694998	49.9539
2	2	23.14	8	0.291889	2.1825	0.0561247	0.0561247	29.0898
2	2	23.16	5	0.680178	1.32941	0.0975067	0.0975067	32.033
2	2	23.18	18	0.330663	1.40038	0.033363	0.033363	46.4064
2	2	23.3	11	0.127281	1.15106	0.0275801	0.0275801	45.8696
2	2	23.6	6	0.678761	1.28819	0.0950907	0.0950907	32.1762
2	2	24.12	10	0.644098	1.59914	0.0284951	0.0284951	34.994
2	2	24.5	12	0.513827	1.15843	0.0735622	0.0735622	32.3338
2	2	3.1	5	0.154762	2.08954	0.0201947	0.0201947	32.6153
2	2	3.11	10	0.0750361	0.524404	0.00937613	0.00937613	35.6176
2	2	3.5	15	0.0391945	0.592461	0.303738	0.277498	38.197
2	2	3.9	16	0.187837	0.7625	0.196763	0.196763	32.17
2	2	4.1	12	0.246037	0.874239	0.0216061	0.0216061	32.4796
2	2	4.11	10	0.347983	1.60764	0.00936262	0.00936262	54.8202
2	2	4.12	8	0.0284275	0.322327	0.00395683	0.00395683	36.881
2	2	4.14	5	0.0602236	0.623563	0.593367	0.593367	25.524
2	2	4.2	10	0.074874	0.44377	0.0388629	0.0388629	41.703
2	2	4.4	6	0.346652	1.64998	0.0622526	0.0622526	38.653
2	2	5.1	10	0.466715	2.29941	0.0381295	0.0381295	32.2708
2	2	5.12	20	0.407795	2.77998	0.021645	0.021645	37.4496
2	2	5.13	21	0.304457	2.54249	0.262307	0.262307	29.4059
2	2	5.15	20	0.629787	1.95493	0.0408337	0.0378562	37.2195
2	2	5.16	9	0.302779	2.58445	0.0277778	0.0277778	34.8164
2	2	5.3	19	0.0467794	0.365137	0.0327338	0.0327338	29.5071
2	2	5.8	13	0.185786	1.0983	0.0869095	0.0851064	29.9139
2	2	5.9	12	0.288641	2.83429	0.10133	0.10133	34.479
